# Supplementary material for: Clinical and allelic heterogeneity in dystrophic epidermolysis bullosa- lessons from an Indian cohort
Source: PLoS One. 2023 Aug 9;18(8):e0289558. doi: 10.1371/journal.pone.0289558 (PMC10411825; doi:10.1371/journal.pone.0289558)
Supplement: S1 Table — (XLSX) [file pone.0289558.s002.xlsx]

## Sheet: Sheet1
Patients	DEB subtype	Variant type	Exon	Domain	Variant	protein change		Genetic Data available from parents
P1	RDEB-GI	Missense	Exon 1	NC1	c.14T>C	p.Leu5Pro	Novel	Maternal
P4	RDEB-GI	Missense	Exon 73	THD	c.6023G>T	p.Arg2008Leu	Novel	Both
P6	RDEB-GI	Missense	Exon 111	THD	c.8246G>A	p.Gly2749Glu	Novel	NA
P7	RDEB-GI	Deletion	Exon 10	NC1	c.1284delC	p.Thr429Hisfs*38	Novel	Maternal
P8	RDEB-GI	Deletion	Exon 11	NC1	c.1452_1453delCT	p.Tyr485Hisfs*63	Novel	Maternal
P9	RDEB-GI	Deletion	Exon 41	THD	c.4419delT	p.Gly1474Glufs*236	Novel	Both
P10	RDEB-GI	Splice site	Exon 7	NC1	c.976+4A>t		Novel	Both
P11	RDEB-GI	Splice site	Exon 24	NC1	c.3276+1G>A		Novel	Both
P12	RDEB-GI	Splice site	Exon 46	THD	c.4635+1G>A		Novel	Both
P13	RDEB-GI	Splice site	Exon 90	THD	c.6979-2A>G		Novel	Both
P14	RDEB-GI	Compound Heterozygous	Exon 102	THD	c.7634delG	p.Gly2545Alafs*86	Novel	Paternal
			Exon 109	THD	c.8075G>T	p.Gly2692Val	Novel	Maternal
P15	RDEB-GI	Compound Heterozygous	Intron 18	NC1	c.2442-6G>A		Novel	Maternal
P16	RDEB-GI	Compound Heterozygous	Exon 3	NC1	c.389delT	p.Val130Alafs*17	Novel	Paternal
			Exon 3	NC1	c.390-403 insTGCCCCAGCTGGCA	p.Phe131Cysfs*52	Novel	Maternal
P17	RDEB-GI	Compound Heterozygous	Exon 32	THD	c.3974delA	p.Lys1325Argfs*74	Novel	Spontaneous
			Exon 78	THD	c.6413G>A	p.Gly2138Glu	Novel	Maternal
P18	RDEB-GI	Compound Heterozygous	Exon 9	NC1	c.1199G>T	p.Gly400Val	Novel	Maternal
			Exon 100	THD	c.7523G>A	p.Gly2508Asp	Novel	Paternal
P19	RDEB-GI	Compound Heterozygous	Exon 118	NC2	c.8834G>C	p.Ter2945Serext*51	Novel	NA
			Intron 3	NC1	c.427-1G>C		Novel	NA
P20	RDEB-GI	Compound Heterozygous	Exon 27	NC1	c.3565A>G	p.Met1189Val	Novel	NA
			Exon 95	THD	c.7289dupC	p.Gly2431Argfs*52	Novel	NA
P21	RDEB-GI	Compound Heterozygous	Exon 26	NC1	c.3550+1delG		Novel	NA
P22	RDEB-GI	Compound Heterozygous	Exon 86	THD	c.6809_6818delACAGAGGGAG	p.Asp2270Alafs*115	Novel	NA
P23	RDEB-GI	Compound Heterozygous	Exon 18	NC1	c.2411_2417delCTTACAG	p.Ala804Aspfs*12	Novel	NA
			Exon 28	NC1	c.3759+3_3759+8delAAGAGT		Novel	NA
P24	RDEB-GI	Compound Heterozygous	Exon 116	NC2	c.8569G>T	p.Glu2857Ter	Novel	Maternal
P25	RDEB-GI	Compound Heterozygous	Exon 85	THD	c.6738G>T	p.Leu2246Phe	Novel	Both
			Exon 19	NC1	c.2548G>T	p.Asp850Tyr	Novel	Both
P26	RDEB-GI	Compound Heterozygous	Exon 84	THD	c.6652-2A>G		Novel	NA
			Exon 71	THD	c.5830C>T	p.Arg1944Trp	Novel	NA
P27	RDEB-GI	Compound Heterozygous	Exon 74	THD	c.6206_6207insGGGAGAGAAAGTAGAACG	p.Glu2071_Gln2072insLys-Glu	Novel	NA
			Exon 17	NC1	c.2242G>A	p.Glu748Lys	Novel	NA
P28	RDEB-GS	Missense	Exon 1	NC1	c.8T>G	p.Leu3Arg	Novel	Paternal
P31	RDEB-GS	Missense	Exon 97	THD	c.7382G>A	p.Gly2461Glu	Novel	NA
P33	RDEB-GS	Missense	Exon 107	THD	c.7976G>A	p.Gly2659Glu	Novel	NA
P34	RDEB-GS	Missense	Exon 111	THD	c.8246G>A	p.Gly2749Glu	Novel	NA
P35	RDEB-GS	Missense	Exon 111	THD	c.8246G>A	p.Gly2749Glu	Novel	NA
P39	RDEB-GS	PTC	Exon 54	THD	c.5023C>T	p.Gln1675Ter	Novel	Both
P45	RDEB-GS	Deletion	Exon 84	THD	c.6696del	p.Gly2233Alafs*155	Novel	NA
P46	RDEB-GS	Deletion	Exon 92	THD	c.7095delA	p.Gly2366Valfs*22	Novel	Both
P47	RDEB-GS	Duplication	Exon 108	THD	c.8005_8009dupCAGTC	p.Gly2671Serfs*10	Novel	Both
P48	RDEB-GS	Splice site	Exon 68	THD	c.5701-1G>A		Novel	NA
P49	RDEB-GS	Splice site	Exon 71	THD	c.5821- 6_5825delCCCCAGAATGT		Novel	Both
P50	RDEB-GS	Splice site	Exon 79	THD	c.6497_6501+4delAGCCGGTGA		Novel	Both
P51	RDEB-GS	Compound Heterozygous	Exon 103	THD	c.7727T>A	p.Leu2576Ter	Novel	Maternal
P52	RDEB-GS	Compound Heterozygous	Exon 25	NC1	c.3368_3372dupACATG	p.Pro1125Thrfs*38	Novel	Maternal
			Exon 35	THD	c.4100_4107delAAGGGGAC	p.Lys1367Thrfs*32	Novel	Spontaneous
P53	RDEB-GS	Compound Heterozygous	Exon 67	THD	c.5682dupA	p.Val1895Serfs Ter20	Novel	NA
			Exon 84	THD	c.6706G>G/C	p.Gly2236Arg	Novel	NA
P54	RDEB-GS	Compound Heterozygous	Exon 51	THD	c.4879delG	p.Val1627Leufs*83	Novel	Paternal
			Exon 69	THD	c.5737G>A	p.Gly1913Ser	Novel	Maternal
P55	RDEB-GS	Compound Heterozygous	Exon 93	THD	c.7157G>A	p.Gly2386Asp	Novel	Paternal
			Exon 32	THD	c.3974delA	p.Lys1325Argfs*74	Novel	Maternal
P56	RDEB-GS	Compound Heterozygous	Exon 33	THD	c.3985G>C	p.Gly1329Arg	Novel	NA
			Exon 17	NC1	c.2242G>A	p.Glu748Lys	Novel	NA
P57	RDEB-GS/GI	Missense	Exon 73	THD	c.6023G>T	p.Arg2008Leu	Novel	NA
P58	RDEB-GS/GI	Missense	Exon 74	THD	c.6187C>T	p.Arg2063Trp	Novel	Maternal
P60	DDEB	Missense	Exon 72	THD	c.5870G>A	p.Arg1957Gln	Novel	NA
P61	DDEB	Missense	Exon 73	THD	c.6127G>A	p.Gly2043Arg	Novel	NA
P64	DDEB	Missense	Exon 107	THD	c.7976G>A	p.Gly2659Glu	Novel	Spontaneous
P65	DDEB	Missense	Exon 107	THD	c.7976G>A	p.Gly2659Glu	Novel	NA
P66	DDEB	Deletion	Exon 56	THD	c.5107_5108delGGinsAT	p.Gly1703Ile	Novel	Maternal
P67	DDEB	Splice site	Exon 37	THD	c.4224+5G>A		Novel	Maternal
P68	DDEB	Splice site	Intron 110	THD	c.8219_8226+1delinsAC		Novel	Both
